# Supplementary material for: A Cross-Sectional Study of the Relationship Between Dietary Micronutrient Intake, Cognition and Academic Performance Among School-Aged Children in Taabo, Côte d’Ivoire
Source: Nutrients. 2025 Nov 18;17(22):3602. doi: 10.3390/nu17223602 (PMC12655121; doi:10.3390/nu17223602)
Supplement: Supplementary file 1 [file nutrients-17-03602-s001.zip]

Archive with 5 entries (5 files):
- supplementary Figure S4.pdf
- supplementary Figures S1-S3.pdf
- supplementary Table S1..pdf
- supplementary Table S2.pdf
- supplementary Table S3.pdf
